# Supplementary material for: Fat Content Modulates Rapid Detection of Food: A Visual Search Study Using Fast Food and Japanese Diet
Source: Front Psychol. 2017 Jun 22;8:1033. doi: 10.3389/fpsyg.2017.01033 (PMC5479904; doi:10.3389/fpsyg.2017.01033)
Supplement: Supplementary file 4 [file Data_Sheet_1.XLSX]

## Sheet: Sheet1
						Reaction time (ms) of visual search task				Accuracy (%) of visual search task				Liking (1=dislike, 5=like)			Price (JPY)
Participants	age	sex (0=female)	BMI	Hungry level (1=hungry, 5=full)		Fast food	Japanese diet	Kitchen tool		Fast food	Japanese diet	Kitchen tool		Fast food	Japanese diet		Fast food	Japanese diet
s01	33	0	20.4294	2		398.071	401.133	429.726		97.4359	100	89.7436		3	4.2		226	228
s02	20	1	20.3223	1		364.081	388.197	376.431		97.3684	92.5	90		4.4	4.6		160	180
s03	22	0	20.5457	4		452.049	474.231	481.895		100	100	100		3.6	4		160	250
s04	35	1	23.7954	1		490.055	544.857	526.203		100	100	100		4.4	3.8		166	256
s05	32	1	19.1001	2		545.673	557.612	555.477		100	100	97.5		4	4.4		180	192
s06	21	0	19.4874	2		480.985	489.432	497.738		97.5	94.8718	89.4737		4	4.6		98	172
s07	18	1	21.1553	4		534.978	559.027	558.568		92.5	94.8718	95		3.2	4.2		153.6	193.6
s08	23	1	19.9432	2		435.233	433.418	448.228		100	100	100		4.2	3.8		160	186
s09	22	0	24.4561	2		435.218	423.755	446.595		100	97.4359	97.4359		4.2	2.8		240	300
s10	21	0	21.6311	2		421.41	429.358	444.614		97.5	92.5	94.8718		3.6	4		110	146
s11	37	1	20.7612	1		441.518	414.146	441.392		95	92.1053	97.4359		3.8	4.8		150	175.6
s12	21	1	22.4913	2		530.261	565.811	551.873		86.8421	97.4359	92.5		4.8	4.4		250	240
s13	23	1	21.6713	2		421.779	415.403	442.264		97.5	100	94.7368		4.8	4.6		158	220
s14	20	1	21.7738	1		442.224	431.088	440.188		92.5	84.6154	84.6154		4	3.8		160	190
s15	23	0	19.7239	3		467.787	467.069	471.169		97.5	97.5	97.2973		3	4.2		170	180
s16	20	0	23.4375	2		432.73	428.892	452.681		100	97.4359	92.5		3.8	3.6		220	214
s17	20	0	20.1951	1		471.766	467.967	509.881		97.4359	92.3077	92.5		4.2	4		222	291.2
s18	22	0	23.5883	2		471.933	477.718	469.792		100	100	95		4	4.4		160	230
s19	24	1	20.1956	2		426.586	412.749	414.587		92.1053	97.5	97.5		4	3.8		240	210
s20	19	0	19.14	1		509.811	496.224	514.2		97.4359	97.4359	92.5		5	4.6		290	230
s21	19	1	20.984	3		531.342	528.362	519.008		100	97.3684	95		3.2	3.8		300	280
s22	20	0	20.8117	2		465.518	475.723	482.984		97.4359	92.1053	97.4359		3.2	4.4		180	360
s23	22	0	23.92	2		365.074	371.826	403.814		97.5	97.5	92.5		4.8	4.4		250	340
s24	21	0	22.27	2		398.253	411.555	411.949		97.4359	100	89.7436		4.4	4.6		114	150
s25	21	0	20.7612	2		452.41	453.213	457.324		100	97.5	94.8718		5	5		240	226.8
s26	18	0	18.662	2		455.6	471.134	462.02		100	100	100		3.8	4.8		134	232
s27	22	1	19.1406	3		426.458	449.988	471.922		92.3077	84.6154	80		4	4		340	260
s28	27	1	24.6181	2		469.25	485.056	477.728		100	97.5	97.5		3.4	4		150	310
s29	25	1	19.8839	2		401.659	416.14	414.378		100	100	80		3.4	4.4		190	220
s30	30	1	21.5492	1		415.592	427.939	436.524		100	94.8718	95		4.8	3		156	150
s31	24	0	18.8189	2		404.455	407.8	412.422		95	95	92.3077		2.8	3.4		102	124
s32	21	1	22.0386	1		439.546	450.215	457.993		100	100	100		4.4	4.4		144	172
Mean	23.3125		21.1657	1.96875		449.978	457.095	465.049		97.447	96.4055	93.9053		3.975	4.15		186.675	222.162
SD	4.90186		1.69717	0.782237		46.4046	51.3339	45.7404		3.21088	4.11377	5.19218		0.617487	0.500322		59.0744	56.6866
